# Supplementary material for: Distribution modelling of pre-Columbian California grasslands with soil phytoliths: New insights for prehistoric grassland ecology and restoration
Source: PLoS One. 2018 Apr 4;13(4):e0194315. doi: 10.1371/journal.pone.0194315 (PMC5884503; doi:10.1371/journal.pone.0194315)
Supplement: S1 Dataset — (XLSX) [file pone.0194315.s005.xlsx]

## Sheet: Sheet1
Table 1. Location and phytolith content of sampled soil series from University of California, Berkeley archive in order of
decreasing total short cells, the most robust proxy measure of relative prehistoric grass cover. Profiles with blank latitude/
longitude have no location information beyond county. Total short cells include rondels, bilobates, crenates, and saddles.
Total phytoliths include short cells, elongates, and appendages. An asterisk in the bilobate/total phytolith ratio column
indicates the site was likely dominated by Stipa and/or Danthonia species. Soil series that were sampled at more than one
site have identical numbers in parentheses in the series name column.
						Grass Short Cells (1000/g soil)
		Series			Phytolith			Total	Total	Bilobate
		Area			Content			Short	Phytoliths	/Total	Elevation
Series name	County	(ha)	Latitude	Longitude	(%)	Rondels	Bilobates	Cells	(1000/g)	Ratio	(m)
Ramona (1)	Orange	80522	33.8344	117.92	0.855	137.94	424.855	783.499	1241.46	*0.34	46
Elkhorn (2)	Santa Cruz	7929	36.9579	122.068	0.6402	336.477	117.128	619.714	1233.04	0.0949914	21
Watsonville	Santa Cruz	8216.33	36.9547	122.072	0.666	281.753	138.489	577.831	1169.99	*0.12	69
Steinbeck	Sonoma	15221			0.616	390.072	27.3299	563.989	1239.78	0.0220441
Bonnydoon	Santa Cruz	10033.4	36.988	122.14	0.615	271.201	66.1467	555.632	1018.66	0.0649351	194
Pachappa	Merced	21921.8	37.1416	120.437	0.512	346.931	49.5616	512.137	1338.16	0.037037	49
Grangeville	Merced	74864.8	37.5138	120.463	0.5145	343.091	11.0675	498.036	1062.48	0.0104167	72
Montpellier	Merced	15597	37.6258	120.591	0.5845	247.873	21.5541	452.637	889.108	0.0242424	94
Placentia	Riverside	21490			0.678	167.722	153.138	452.121	991.748	*0.15
Chamise	Monterey	39681	36.5558	121.738	0.5865	106.867	140.263	443.054	912.824	*0.15	169
Milpitas	S. Barbara	3980.49			0.63	116.547	124.678	430.954	937.798	*0.13
Hornitos	Merced	7048.81	37.235	120.007	0.5525	235.321	14.2619	413.594	1033.99	0.0137931	204
Pinto	Santa Cruz	1871.67	36.9529	122.029	0.609	262.005	24.8453	386.232	815.379	0.0304709	12
Redding (3)	Tehama	91195.9	40.1375	122.249	0.3165	149.782	6.80827	376.246	940.616	0.0142857	105
Redding (3)	Merced	91196	37.4644	120.369	0.505	133.616	35.8483	368.259	814.733	0.044	219
Auburn (4)	Merced	147637	37.6061	120.378	0.3375	187.308	17.424	344.124	988.812	0.0176211	164
Antioch	Monterey	15770.2	36.6172	121.559	0.42	77.924	115.192	301.532	765.688	*0.15	24
Temescal	Riverside	7004.3	33.8141	117.496	0.2675	112.207	69.0507	284.834	604.193	*0.11	308
Nord	Butte	56405.1	39.7797	121.948	0.5075	196.504	0	281.656	1218.32	0	46
Monserate	Riverside	10160	33.8671	117.198	0.344	66.5984	122.097	277.493	488.388	*0.25	561
Ramona (1)	Monterey	80521.5	36.4563	121.477	0.204	100.93	83.3771	258.908	596.804	*0.14	185
Toomes (5)	Butte	97625			0.27	191.664	0	243.936	644.688	0	634
Santa Lucia	Santa Cruz	85126.4	37.0956	122.264	0.84	149.072	10.164	210.056	1121.43	0.00906344	269
Tierra	Santa Cruz	21145.6	36.9985	121.815	0.47	121.323	9.0992	209.282	806.796	0.0112782	157
Cometa	Madera	39576.6	37.0614	119.921	0.202	84.7323	45.6251	202.054	521.429	0.0875	114
Lockwood	S. Benito	22950.1			0.4	58.08	25.8133	200.053	716.32	0.036036
Rocklin	Madera	17999.6	36.9213	119.819	0.414	102.414	4.4528	195.923	601.128	0.00740741	115
San Joaquin (6)	S. Joaquin	162439	37.8091	120.947	0.384	111.514	0	157.978	604.032	0	43
Fallbrook	Fresno	83296			0.175	90.3467	0	146.813	395.267	0
Greenfield (7)	Madera	71760.9	37.0618	120.047	0.149	52.8851	19.2309	139.424	312.503	0.0615385	95
Snelling	Merced	11660.6	37.52	120.59	0.166	53.5627	10.7125	128.55	265.135	0.040404	72
Peters	Merced	19252.5	37.4926	120.44	0.235	45.496	0	124.356	379.133	0	106
Merced	Madera	13102.1	36.96	120.473	1.1096	83.3771	0	122.613	544.403	0	40
Laughlin	Tehama	30433.6	39.8748	122.799	0.2242	76.1493	0	118.031	354.094	0	919
Whitney	Merced	25978	37.5545	120.573	0.276	41.5595	26.7168	115.773	305.759	0.0873786	81
Conejo	Butte	28951.6	39.7546	121.944	0.111	57.3056	7.1632	114.611	372.486	0.0192308	42
Clear Lake (8)	Orange	98953	33.6585	117.631	0.115	51.9493	22.264	107.609	278.3	0.08	301
Oak Glen	S. Bernard.	11090			0.0656	31.7504	21.1669	105.835	222.253	0.0952381
San Joaquin (6)	Tulare	162439	36.5565	119.199	0.1425	64.372	0	104.221	312.664	0	201
Arbuckle	Tehama	70207.7	40.1297	122.275	0.09	55.176	8.712	100.188	239.58	0.0363636	106
Alamo	Merced	9636			0.194	62.5973	0	100.156	278.558	0
Tehama	Tehama	39639.4	39.9107	122.177	0.123	47.6256	22.4899	96.5741	216.961	0.103659	82
Madera	Merced	30449.8	37.1852	120.27	0.165	53.24	0	92.2827	386.877	0	72
Greenfield (7)	Tulare	71761	36.5452	119.349	0.0585	37.752	7.5504	90.6048	203.861	0.037037	109
Red Bluff	Tehama	26377.4	40.1066	122.243	0.072	44.1408	6.9696	90.6048	236.966	0.0294118	100
Corning (9)	Sonoma	57020.2	38.6293	122.902	0.36	48.7872	9.2928	90.6048	362.419	0.025641	40
Yokohl	Merced	10033			0.129	58.2736	13.8747	88.7979	283.043	0.0490196
Las Posas (10)	Riverside	130015	33.5665	117.023	0.091	58.7253	5.87253	88.088	276.009	0.0212766	525
Olivenhain	S. Barbara	13860.1	34.4412	119.674	0.23	20.7797	31.1696	87.5717	224.124	*0.14	125
Rescue	El Dorado	11718.1			0.1596	51.4976	0	85.8293	497.81	0
Inks	Tehama	16495.4	40.3369	122.124	0.0805	31.1696	15.5848	83.1189	238.967	0.0652174	150
Hillgate (11)	Tehama	114144	39.8976	122.177	0.144	47.6256	8.1312	82.4736	192.826	0.0421687	79
Vallecitos (12)	Merced	84116.3	37.0655	120.515	0.117	27.6848	10.0672	80.5376	153.525	0.0655738	38
Gaviota (13)	Monterey	166153			0.077	49.6907	0	79.5051	178.886	0
Cajalco	Riverside	12811.1	33.8092	117.39	0.1743	37.4939	18.7469	76.8624	264.332	0.070922	665
Pardee	Calaveras	7814.88			0.145	32.7507	0	74.8587	210.54	0
Auberry	Fresno	82897.4	36.9684	119.239	0.1695	36.4613	20.0537	74.7457	220.591	0.0909091	583
Bull Trail	Riverside	12259.5	33.5037	116.792	0.0289	27.9752	0	74.6005	139.876	0	1072
Arlington	Riverside	7123.28	33.9395	117.373	0.0383	61.7907	12.3581	74.1488	210.088	0.0588235	301
Newville (14)	Shasta	86058			0.037	54.9179	0	72.8259	199.376	0
Rincon (15)	Lake	51956.8	38.8808	122.602	0.1635	35.1707	0	70.693	243.029	0	438
Yolo	Tehama	59950.5	40.0481	122.212	0.0675	39.204	0	69.696	217.8	0	88
Ahwahnee (16)	Fresno	57101			0.0395	25.4907	7.6472	66.2757	155.493	0.0491803
Hanford (17)	Madera	202814	37.0307	120.053	0.0855	27.588	0	64.372	183.92	0	93
Tuscan	Plumas	23143			0.0875	16.94	0	62.1133	191.987	0
Vista (18)	Fresno	143923			0.0596	29.8079	9.61547	58.6543	175.001	0.0549451
Exeter (19)	Tulare	57741.4	35.8219	119.121	0.0205	14.5523	15.8752	58.2091	137.585	0.115385	141
Pentz (20)	Merced	45878	37.537	120.43	0.092	34.1381	0	57.8864	151.395	0	103
Argonaut	Amador	15938.1			0.084	19.8763	7.22773	57.8219	229.481	0.0314961
Vallecitos (12)	Alameda	84116	37.5754	121.579	0.058	24.3291	0	54.2725	138.489	0	838
Contra Costa	Alameda	27482.6	37.6754	121.619	0.1102	35.5579	0	53.3368	177.789	0	582
Altamont (21)	Alameda	76798	37.7532	121.639	0.0301	38.0747	0	53.3045	121.839	0	223
Garretson	Riverside	9954.86	33.8151	117.572	0.0384	37.1712	6.81472	50.1811	198.866	0.0342679	625
Atwater	Merced	24136.3	37.4408	120.441	0.102	18.1016	16.456	49.368	110.255	0.149254	136
Ahwahnee (16)	Fresno	57101	36.9704	119.235	0.0417	26.9104	0	49.3357	134.552	0	507
Vista (18)	Madera	143923	37.0776	119.787	0.0572	18.4565	0	47.0642	84.9001	0	241
Foster	Kings	6204.64			0.0808	32.5893	0	45.6251	247.679	0
Capay (22)	S. Joaquin	121144	38.0611	121.264	0.153	19.7472	6.5824	42.7856	156.332	0.0421053	12
Toomes (4)	Tehama	97625.2	40.362	121.87	0.0324	31.3632	0	41.8176	105.589	0	634
Coarsegold	Calaveras	45737.6			0.033	12.7776	2.1296	41.5272	96.8968	0.021978
Kimball	Tehama	19090	39.9521	122.168	0.096	16.5205	8.26027	41.3013	122.871	0.0672269	82
Maywood	Tehama	5404.17	39.9154	122.177	0.056	25.8133	5.16267	38.72	98.0907	0.0526316	81
Elkhorn (2)	Monterey	7929.01	36.8383	121.771	0.072	23.8128	0.5808	37.1712	95.832	0.00606061	39
Clear Lake (7)	Colusa	98952.9	39.0978	122.267	0.051	18.1016	1.6456	36.2032	106.964	0.0153846	98
Anita	Tehama	5986.51	39.8986	121.885	0.044	21.296	0	35.4933	92.2827	0	135
Churn	Shasta	7678.91			0.02	29.04	0	35.4933	80.6667	0
Bonsall	Riverside	5525.17	33.8956	117.235	0.0526	25.4584	0	34.7931	128.141	0	463
Wyman	S. Joaquin	19014.2			0.0308	17.3917	7.4536	34.7835	101.866	0.0731707
Corning (8)	Butte	57020	39.5812	121.67	0.145	11.2288	10.2931	30.8792	72.9872	0.141026	53
Los Gatos (23)	S. Clara	81876	37.363	121.142	0.0945	12.1968	2.0328	28.6625	118.106	0.0172117	131
Vina	Butte	20218.1	40.5917	122.502	0.0852	7.56008	6.8728	28.1785	193.813	0.035461	493
Hanford (17)	Riverside	202814	34.0869	117.322	0.063	8.1312	8.53776	25.6133	98.7941	0.0864198	320
Capay (22)	S. Joaquin	121143	37.8312	121.43	0.132	11.3579	0	25.5552	90.8629	0	2
Los Robles	Tehama	8907.54	40.0647	122.471	0.097	18.7792	0	25.0389	106.415	0	219
Los Gatos (23)	Tehama	81876.4			0.0385	22.3608	0	24.8453	74.536	0
Pleasanton	S. Joaquin	24865.9	37.5978	121.368	0.047	9.0992	0	24.2645	56.1117	0	116
San Ysidro	S. Barbara	26292.4			0.0645	8.3248	4.1624	23.7257	75.0619	0.0554529
Pentz (20)	Stanislaus	45878	37.9045	120.848	0.075	14.52	0	23.3933	73.4067	0	58
Keefers	Butte	8504.47	39.6081	121.611	0.048	18.5856	0	23.232	61.952	0	104
Docas	Monterey	6921.34			0.1155	8.19896	0	23.1062	187.831	0
Las Posas (9)	Lake	52615.2			0.054	8.712	1.7424	22.0704	60.4032	0.0288462
Camarillo	Ventura	12381.8			0.0334	21.5541	0	21.5541	70.0509	0
Daulton	Madera	31351	37.1196	119.94	0.0665	8.58293	0	21.4573	81.5379	0	182
Newville (14)	Tehama	86058	40.1844	122.523	0.0805	15.5848	0	20.7797	145.458	0	297
Guenoc	Shasta	21913.3	40.4606	122.102	0.096	15.488	0	20.6507	90.8629	0	269
Myers	Colusa	18968.8	39.1357	122.214	0.144	10.8416	0	20.1344	74.3424	0	41
Exeter (19)	Merced	57741	37.5138	120.493	0.043	11.0997	0	19.702	44.6764	0	72
Cortina	Tehama	22704.1	39.8507	122.106	0.076	9.196	1.8392	19.6181	64.372	0.0285714	60
Auburn (3)	Shasta	147637			0.0518	9.55093	0	19.3406	47.9934	0
Los Osos (24)	C. Costa	135185	37.8847	122.119	0.084	6.776	0	18.9728	58.2736	0	96
Perkins	Tehama	24910.8	40.1246	122.272	0.049	6.776	0	18.0693	63.2427	0	100
Dinuba	Kings	30952	36.4845	119.564	0.0292	9.42187	0	16.4883	75.3749	0	86
Mocho (25)	S. Barbara	47088	34.4096	119.527	0.014	9.03467	0	15.8107	31.6213	0	18
Carbona	S. Joaquin	5620.68			0.066	9.93813	0	15.759	63.3201	0
Sorrento (26)	S. Barbara	44317.1	34.3967	119.481	0.0276	5.93707	0	15.1395	32.9507	0	49
Delano	Kern	20653.1	35.4176	119.13	0.0406	7.86016	7.20515	15.0653	36.0257	0.2	115
Tulare (27)	Kings	43250	35.9762	119.552	0.0325	6.292	2.09733	14.6813	39.8493	0.0526316	59
Marvin	Colusa	16549.6	39.388	121.934	0.0378	6.9696	0	14.1134	71.6126	0	20
Soboba	Riverside	23167.8	33.8237	116.954	0.0072	9.2928	0	13.9392	46.464	0	869
Honcut	S. Joaquin	18709	37.9906	121.081	0.0156	7.5504	2.5168	12.8357	48.0709	0.052356	26
Sycamore	Colusa	26220	39.2721	122.042	0.0792	9.5832	0	12.7776	95.832	0	18
Sierra	Butte	16705.8			0.0198	6.3888	0	11.0739	57.9251	0
Panoche (28)	Kern	116240	35.3799	119.559	0.0161	5.19493	0	10.9094	62.8587	0	119
Rincon (15)	Monterey	51957	36.3829	121.245	0.044	7.09867	0	10.648	56.7893	0	73
Wasioja	S. Barbara	16184.2	34.8958	119.629	0.027	3.4848	0	10.4544	26.136	0	772
Gridley	Butte	14119.1	39.5804	121.95	0.078	3.7752	1.51008	10.3189	31.7117	0.047619	32
Kettleman (29)	Kings	50302	35.8008	119.994	0.0156	5.28528	0	10.0672	25.4197	0	157
Columbia (30)	Butte	45992.9	39.8063	122.028	0.0222	7.1632	0	9.78971	33.667	0	45
Hillgate (11)	Colusa	46192.4	39.2724	122.279	0.0315	3.388	0	9.4864	33.88	0	47
Zamora	C. Costa	27948	37.9339	122.013	0.0485	9.3896	0	9.3896	37.5584	0	34
Gaviota (13)	S. Benito	166153			0.0184	2.96853	0	8.9056	20.7797	0
Metz	Monterey	46724.6			0.0118	8.75717	0	8.75717	36.5517	0
Nacimiento (31)	S. Barbara	109510	34.4571	119.851	0.0215	4.1624	0	8.60229	25.2519	0	45
Trabuco	Calaveras	12569.5			0.0206	3.32347	0	7.97632	24.5937	0
Chualar	Kern	20730.8	35.7309	119.091	0.041	5.29173	0	7.9376	31.7504	0	175
Porterville	Tulare	24208.7	36.1094	119.026	0.0235	3.03307	0	7.58267	21.2315	0	167
Nacimiento (31)	Tehama	109510	39.9177	122.373	0.044	1.41973	2.83947	7.24064	31.3761	0.0904977	297
Altamont (21)	Monterey	76798	36.3281	121.079	0.0472	4.1624	1.52621	7.07608	30.663	0.0497738	387
Chino	Kern	28403.3	35.7069	119.424	0.0153	3.78488	0	7.07608	38.8362	0	74
Sehorn	Shasta	57952.2			0.0092	2.96853	0	6.6792	37.1067	0
Diablo (32)	C. Costa	108308	37.8162	121.941	0.0291	3.83973	0	6.5824	21.3928	0	309
Diablo (32)	L. Angeles	108308	34.0721	118.295	0.0255	0	0	6.25973	15.6493	0	78
Delhi	Merced	71845.5	37.4055	120.766	0.0036	1.1616	0	5.808	10.4544	0	36
Nacimiento (31)	Kings	109510	35.7928	120.191	0.0084	2.7104	0	5.51115	11.8354	0	511
Kettleman (29)	S. Joaquin	50302.4	37.5899	121.43	0.0324	2.3232	0	5.2272	13.3584	0	252
Los Osos (24)	Alameda	135185	37.6765	121.611	0.03	0.968	1.1616	3.388	45.98	0.0252632	537
Tulare (27)	Kern	43250.4	35.7865	119.468	0.0465	0	0	3.0008	12.0032	0	63
Stockton	Butte	10934.2	39.8035	121.986	0.014	0.993813	0	2.80075	4.96907	0	46
Mocho (25)	Merced	47088	36.9784	120.835	0.008	1.03253	0.516267	1.5488	6.71147	0.0769231	51
Sorrento (26)	C. Costa	44317	37.9223	121.731	0.054	0	0	0	6.0984	0	38
Panoche (28)	Kings	116240	35.9314	120.028	0	0	0	0	15.004	0	185
San Emigdio	Riverside	34546.4	33.9106	117.093	0.0123	0	0	0	15.8752	0	464
Columbia (30)	Monterey	45993	36.5695	121.553	0	0	0	0	18.0693	0	26
